# Supplementary material for: Functional and Conformational Plasticity of an Animal Group 1 LEA Protein
Source: Biomolecules. 2022 Mar 10;12(3):425. doi: 10.3390/biom12030425 (PMC8946055; doi:10.3390/biom12030425)
Supplement: Supplementary file 1 [file biomolecules-12-00425-s001.zip]

Archive with 1 entries (1 files):
- biomolecules-1578342-supplementary.pdf
